# Supplementary material for: The Insights of Genomic Synteny and Codon Usage Preference on Genera Demarcation of Iridoviridae Family
Source: Front Microbiol. 2021 Mar 31;12:657887. doi: 10.3389/fmicb.2021.657887 (PMC8044322; doi:10.3389/fmicb.2021.657887)
Supplement: Supplementary file 1 [file Table_1.XLSX]

## Sheet: Table S1
Strain	Full name	Host	Location	Year	Accession number	Genus
CQIV	Cherax quadricarinatus iridovirus	Cherax quadricarinatus	China	2014	MF197913	Decapodiridovirus
SHIV	Shrimp hemocyte iridescent virus	Shrimp	China	2014	MF599468	Decapodiridovirus
AMIV	Anopheles minimus irodovirus	Anopheles minimus	China	2007	KF938901	Chloriridovirus
IIV22A	Invertebrate iridescent virus 22	Blackfly larva		2014	HF920634	Chloriridovirus
IIV22	Invertebrate iridovirus 22	Blackfly larva		2013	HF920633	Chloriridovirus
IIV25	Invertebrate iridovirus 25	Blackfly larva	France	2013	HF920635	Chloriridovirus
IIV30	Invertebrate iridescent virus 30			2014	HF920636	Chloriridovirus
IIV3	Aedes taeniorhynchus iridescent virus	Ochlerotatus taeniorhynchus	USA	2006	DQ643392	Chloriridovirus
IIV9	Wiseana iridescent virus	Wiseana spp.	New Zealand	2011	GQ918152	Chloriridovirus
IIV31	Armadillidium vulgare iridescent virus	Armadillidium vulgare	USA	2014	HF920637	Iridovirus
IIV6	Invertebrate iridescent virus 6				AF303741	Iridovirus
LCDV1	Lymphocystis disease virus 1				L63545	Lymphocystivirus
LCDVC	Lymphocystis disease virus	Paralichthys olivaceus	China	2004	AY380826	Lymphocystivirus
LCDVSa	Lymphocystis disease virus Sa	Sparus aurata	Spain	2001	KX643370	Lymphocystivirus
GSIV	Giant seaperch iridovirus	Lates calcarifer	Taiwan	2007	KT804738	Megalocytivirus
ISKNV	Infectious spleen and kidney necrosis virus			2001	AF371960	Megalocytivirus
LYCIV	Large yellow croaker iridovirus	Pseudosciaena crocea	China	2006	AY779031	Megalocytivirus
OSGIV	Orange-spotted grouper iridovirus	Epinephelus coioides	China	2005	AY894343	Megalocytivirus
RBIV	Rock bream iridovirus	Oplegnathus fasciatus	South Korea	2004	AY532606	Megalocytivirus
RSIV	Red seabream iridovirus	Pagru Major	Japan	2012	AP017456	Megalocytivirus
SDDV	Scale drop disease virus	Lates calcarifer	Singapore	2010	KR139659	Megalocytivirus
TRBIV	Turbot reddish body iridovirus	Scophthalmus maximus (turbot)	China	2006	GQ273492	Megalocytivirus
CMTVe	Common midwife toad virus	Mesotriton alpestris cyreni	Spain	2008	JQ231222	Ranavirus
CMTVnl	Common midwife toad virus	Pelophylax kl. esculentus	Netherlands	2013	KP056312	Ranavirus
CoIV	Cod iridovirus	Gadus morhua	Denmark	1979	KX574342	Ranavirus
ECV	European catfish virus	Ameiurus nebulosus	Hungary	2012	KT989885	Ranavirus
EHNV	Epizootic haematopoietic necrosis virus	Perca fluviatilis (redfin perch)	Australia	2010	FJ433873	Ranavirus
ESV	European catfish virus	Silurus glanis	Spain	2011	JQ724856	Ranavirus
FV3	Frog virus 3	Rana pipiens	USA	2004	AY548484	Ranavirus
GGRV	German gecko ranavirus	Uroplatus fimbriatus	Germany	1999	KP266742	Ranavirus
GIV	Grouper iridovirus			2005	AY666015	Ranavirus
PEV	Pelophylax esculentus virus	Pelophylax esculentus	Denmark	2008	MF538627	Ranavirus
PPIV	Pike perch iridovirus	Sander lucioperca	Finland	1997	KX574341	Ranavirus
RCVZ2	Rana catesbeiana virus 2	Lithobates catesbeianus	USA	2006	MF187209	Ranavirus
RCVZ	Rana catesbeiana virus	Lithobates catesbeianus	USA	1998	MF187210	Ranavirus
REV	Rana esculenta virus	Rana esculenta	Italy	2001	MF538628	Ranavirus
RGV	Rana grylio iridovirus	Rana grylio	China	1995	JQ654586	Ranavirus
Rmax	Ranavirus maximus	Scophthalmus maximus	Denmark	1999	KX574343	Ranavirus
RNRV	Rana nigromaculata ranavirus	Rana nigromaculata (black-spotted pond frogs)	China	2018	MG791866	Ranavirus
SERV	Short-finned eel ranavirus	Anguilla australis	New Zealand	1991	KX353311	Ranavirus
SGIV	Singapore grouper iridovirus		Singapore	2004	AY521625	Ranavirus
SSME	Frog virus 3	Frog	USA	1998	KJ175144	Ranavirus
STIV	Soft-shelled turtle iridovirus	Trionyx sinensis (soft-shelled turtle)	China	2009	EU627010	Ranavirus
TCA	Terrapene carolina carolina ranavirus	Terrapene carolina carolina	USA	2011	MG953518	Ranavirus
TMRV01	Trioceros melleri ranavirus	Trioceros melleri	USA	2015	AY150217	Ranavirus
ToRV01	Tortoise ranavirus	Testudo kleinmanni	Germany	1996	KP266743	Ranavirus
ZRV	Zoo ranavirus	Anaxyrus boreas boreas	USA	2014	MK227779	Ranavirus
ADRV	Andrias davidianus ranavirus	Andrias davidianus	China	2012	KC865735	Ranavirus
ATV	Ambystoma tigrinum stebbensi virus	salamander	USA	2003	AY150217	Ranavirus
BIV	Bohle iridovirus	Limnodynastes ornatus	Australia	1992	KX185156	Ranavirus
CGSIV	Chinese giant salamander iridovirus	Andrias davidianus	China	2013	KF512820	Ranavirus
CH8/96	Testudo hermanni ranavirus	Testudo hermanni	Switzerland	1997	KP266741	Ranavirus
TFV	Tiger frog virus	Rana tigrina rugulosa	China	2001	AF389451	Ranavirus

## Sheet: Table S2
		Phe		Leu						lle			Val				Ser						Pro				Thr				Ala				Tyr		His		Gln		Asn		Lys		Asp		Glu		Cys
	class	UUU	UUC	UUA	UUG	CUU	CUC	CUA	CUG	AUU	AUC	AUA	GUU	GUC	GUA	GUG	UCU	UCC	UCA	UCG	AGU	AGC	CCA	CCG	CCC	CCU	ACU	ACC	ACA	ACG	GCU	GCC	GCA	GCG	UAU	UAC	CAU	CAC	CAA	CAG	AAU	AAC	AAA	AAG	GAU	GAC	GAA	GAG	UGU
CQIV	Decapodiridovirus	1.23	0.77	0.98	2.44	0.75	0.71	0.45	0.67	1.61	0.76	0.63	1.69	0.44	1.23	0.64	1.47	0.76	1.62	0.74	0.89	0.52	1.79	0.43	1.12	0.66	0.84	0.61	1.52	1.03	0.83	1	1.22	0.95	1.1	0.9	1.01	0.99	1.42	0.58	1.34	0.66	1.43	0.57	1.52	0.48	1.7	0.3	1.42
SHIV	Decapodiridovirus	1.23	0.77	1.01	2.41	0.75	0.72	0.46	0.65	1.61	0.76	0.63	1.7	0.43	1.23	0.64	1.48	0.74	1.61	0.74	0.9	0.52	1.79	0.43	1.12	0.65	0.83	0.6	1.54	1.03	0.8	1.01	1.25	0.93	1.1	0.9	1.01	0.99	1.42	0.58	1.33	0.67	1.43	0.57	1.52	0.48	1.7	0.3	1.41
AMIV	Chloriridovirus	1.25	0.75	1.19	1.97	0.88	0.64	0.56	0.76	1.16	1.04	0.8	1.28	0.98	0.68	1.06	1.56	0.98	0.63	1.07	0.81	0.95	1.18	0.85	0.93	1.04	0.92	1.14	1.08	0.87	1.01	1.2	0.81	0.98	1.11	0.89	0.99	1.01	1.46	0.54	0.94	1.06	1.45	0.55	0.97	1.03	1.37	0.63	0.89
IIV22A	Chloriridovirus	1.92	0.08	3.67	0.61	1.19	0.12	0.33	0.08	2	0.15	0.85	2.2	0.16	1.32	0.32	1.96	0.25	1.85	0.12	1.54	0.28	2.09	0.1	0.2	1.61	1.74	0.53	1.68	0.06	2.28	0.31	1.25	0.17	1.6	0.4	1.68	0.32	1.86	0.14	1.66	0.34	1.8	0.2	1.67	0.33	1.81	0.19	1.65
IIV22	Chloriridovirus	1.92	0.08	3.65	0.62	1.22	0.11	0.33	0.06	1.99	0.13	0.87	2.25	0.16	1.3	0.3	1.92	0.23	1.83	0.17	1.57	0.28	2.06	0.13	0.18	1.63	1.74	0.49	1.72	0.04	2.3	0.29	1.29	0.12	1.59	0.41	1.68	0.32	1.87	0.13	1.65	0.35	1.79	0.21	1.7	0.3	1.81	0.19	1.71
IIV25	Chloriridovirus	1.83	0.17	2.97	0.82	1.49	0.12	0.47	0.13	1.82	0.28	0.9	2.01	0.23	1.29	0.47	1.77	0.38	1.73	0.26	1.55	0.32	2.06	0.22	0.33	1.39	1.59	0.78	1.5	0.13	1.89	0.45	1.4	0.27	1.38	0.62	1.49	0.51	1.79	0.21	1.57	0.43	1.73	0.27	1.66	0.34	1.78	0.22	1.68
IIV30	Chloriridovirus	1.91	0.09	3.58	0.68	1.26	0.09	0.32	0.06	1.96	0.16	0.88	2.21	0.14	1.34	0.31	1.96	0.23	1.84	0.17	1.48	0.33	2.05	0.16	0.11	1.68	1.65	0.58	1.69	0.07	2.34	0.3	1.24	0.13	1.61	0.39	1.67	0.33	1.84	0.16	1.67	0.33	1.81	0.19	1.7	0.3	1.81	0.19	1.72
IIV3	Chloriridovirus	1.46	0.54	0.24	1.52	0.4	1.49	0.38	1.96	1.63	1.1	0.26	0.69	1.4	0.26	1.64	0.29	1.54	0.49	1.87	0.52	1.3	0.65	1.58	1.57	0.2	0.29	1.82	0.33	1.56	0.35	2.12	0.39	1.14	0.36	1.64	0.36	1.64	0.89	1.11	0.5	1.5	0.78	1.22	0.47	1.53	0.85	1.15	0.46
IIV9	Chloriridovirus	1.84	0.16	2.8	0.95	1.4	0.19	0.53	0.13	1.81	0.29	0.9	2.04	0.23	1.25	0.48	1.8	0.41	1.54	0.35	1.56	0.34	1.9	0.34	0.44	1.33	1.49	0.83	1.48	0.2	1.95	0.47	1.26	0.32	1.36	0.64	1.38	0.62	1.8	0.2	1.55	0.45	1.72	0.28	1.62	0.38	1.79	0.21	1.77
IIV31	Iridovirus	1.49	0.51	1.94	0.98	1.5	0.54	0.59	0.46	1.41	0.68	0.91	1.88	0.65	0.97	0.51	1.8	0.64	1.23	0.66	1.17	0.5	1.68	0.47	0.59	1.26	0.95	0.71	1.86	0.48	1.26	0.72	1.39	0.64	1.36	0.64	1.4	0.6	1.5	0.5	1.17	0.83	1.58	0.42	1.28	0.72	1.54	0.46	1.51
IIV6	Iridovirus	1.81	0.19	3.5	0.82	1.11	0.1	0.38	0.08	1.63	0.23	1.15	2.26	0.21	1.18	0.35	2.11	0.33	1.63	0.35	1.38	0.21	1.79	0.26	0.23	1.72	1.31	0.42	2.09	0.19	1.63	0.35	1.81	0.21	1.68	0.32	1.68	0.32	1.81	0.19	1.59	0.41	1.8	0.2	1.67	0.33	1.81	0.19	1.7
LCDV1	Lymphocystivirus	1.8	0.2	4.25	0.47	0.62	0.08	0.44	0.15	1.74	0.31	0.95	1.9	0.4	1.24	0.46	1.94	0.21	1.7	0.46	1.29	0.4	1.36	0.77	0.4	1.47	1.12	0.46	1.89	0.52	1.3	0.37	1.74	0.58	1.68	0.32	1.64	0.36	1.69	0.31	1.56	0.44	1.82	0.18	1.63	0.37	1.75	0.25	1.74
LCDVC	Lymphocystivirus	1.82	0.18	4.19	0.81	0.49	0.03	0.34	0.15	1.61	0.32	1.07	1.7	0.26	1.69	0.35	2.49	0.41	1.46	0.19	1.2	0.26	0.97	0.24	0.52	2.27	1.71	0.49	1.58	0.22	2.55	0.32	0.95	0.18	1.68	0.32	1.74	0.26	1.73	0.27	1.64	0.36	1.83	0.17	1.81	0.19	1.81	0.19	1.72
LCDVSa	Lymphocystivirus	1.55	0.45	3.62	1.42	0.34	0.16	0.2	0.26	1.27	0.83	0.9	1.56	0.69	1.24	0.51	1.86	0.89	0.73	1.15	0.77	0.6	0.27	0.88	1.06	1.79	1.06	1.09	0.62	1.22	1.69	1.23	0.35	0.72	1.12	0.88	1.25	0.75	1.73	0.27	1.2	0.8	1.82	0.18	1.44	0.56	1.82	0.18	1.24
GSIV	Megalocytivirus	1.18	0.82	0.26	1.07	0.61	0.81	0.61	2.64	0.96	1.02	1.02	0.39	0.82	0.55	2.24	0.95	0.76	0.68	0.87	0.91	1.83	1.18	0.86	1.15	0.81	0.65	1.24	1.25	0.85	0.52	1.45	1.07	0.96	0.82	1.18	0.76	1.24	0.49	1.51	0.77	1.23	0.5	1.5	0.57	1.43	0.63	1.37	0.86
ISKNV	Megalocytivirus	1.18	0.82	0.22	1	0.54	0.93	0.42	2.9	0.93	1.08	1	0.35	0.94	0.45	2.26	0.88	0.78	0.58	1.02	0.81	1.93	0.91	1.13	1.38	0.58	0.48	1.4	1.12	1.01	0.38	1.6	0.94	1.07	0.72	1.28	0.64	1.36	0.42	1.58	0.63	1.37	0.55	1.45	0.48	1.52	0.57	1.43	0.77
LYCIV	Megalocytivirus	1.15	0.85	0.23	0.98	0.61	0.86	0.47	2.85	0.96	1.07	0.97	0.4	0.85	0.5	2.25	0.84	0.82	0.67	0.89	0.82	1.96	1.02	0.95	1.29	0.73	0.56	1.36	1.18	0.9	0.49	1.54	0.99	0.98	0.75	1.25	0.67	1.33	0.47	1.53	0.69	1.31	0.5	1.5	0.54	1.46	0.62	1.38	0.87
OSGIV	Megalocytivirus	1.18	0.82	0.26	1.06	0.62	0.82	0.6	2.65	0.97	1.01	1.02	0.39	0.82	0.55	2.24	0.94	0.75	0.68	0.88	0.91	1.83	1.18	0.86	1.14	0.82	0.64	1.25	1.26	0.85	0.53	1.45	1.06	0.96	0.82	1.18	0.76	1.24	0.49	1.51	0.76	1.24	0.49	1.51	0.57	1.43	0.63	1.37	0.86
RBIV	Megalocytivirus	1.18	0.82	0.26	1.14	0.6	0.82	0.59	2.59	0.95	1.02	1.03	0.4	0.82	0.55	2.23	0.92	0.7	0.73	0.91	0.89	1.85	1.15	0.91	1.15	0.78	0.65	1.23	1.23	0.9	0.52	1.47	1.09	0.92	0.8	1.2	0.71	1.29	0.47	1.53	0.76	1.24	0.52	1.48	0.57	1.43	0.62	1.38	0.86
RSIV	Megalocytivirus	1.18	0.82	0.26	1.07	0.61	0.81	0.61	2.63	0.96	1.02	1.02	0.39	0.82	0.56	2.24	0.95	0.76	0.68	0.87	0.91	1.83	1.18	0.86	1.15	0.81	0.65	1.24	1.25	0.85	0.52	1.45	1.07	0.96	0.82	1.18	0.76	1.24	0.49	1.51	0.77	1.23	0.5	1.5	0.57	1.43	0.63	1.37	0.86
SDDV	Megalocytivirus	1.73	0.27	1.79	1.81	0.59	0.48	0.58	0.75	1.49	0.65	0.86	1.32	0.72	1.09	0.88	1.63	0.37	1.2	0.79	1.14	0.88	1.15	0.67	0.67	1.51	1.01	0.66	1.81	0.52	1.2	0.45	1.61	0.73	1.09	0.91	1.21	0.79	1.46	0.54	1.27	0.73	1.64	0.36	1.28	0.72	1.61	0.39	1.26
TRBIV	Megalocytivirus	1.16	0.84	0.22	0.99	0.5	0.94	0.53	2.81	0.79	1.15	1.06	0.32	1.01	0.4	2.27	0.85	0.86	0.6	0.96	0.68	2.05	0.82	1.06	1.54	0.57	0.53	1.34	1.02	1.11	0.43	1.61	0.89	1.06	0.67	1.33	0.59	1.41	0.48	1.52	0.58	1.42	0.52	1.48	0.42	1.58	0.55	1.45	0.69
ADRV	Ranavirus	1.15	0.85	0.05	0.22	0.26	2.18	0.25	3.04	0.45	1.58	0.97	0.17	1.49	0.34	2	1.49	1.92	0.33	0.92	0.16	1.17	0.46	0.66	2.34	0.54	0.66	1.89	0.5	0.95	0.37	2.23	0.48	0.92	0.15	1.85	0.14	1.86	0.22	1.78	0.19	1.81	0.29	1.71	0.24	1.76	0.34	1.66	0.27
ATV	Ranavirus	1.17	0.83	0.06	0.31	0.41	2.03	0.31	2.89	0.48	1.53	0.99	0.3	1.41	0.39	1.91	1.48	2.01	0.28	0.93	0.16	1.14	0.5	0.67	2.34	0.48	0.67	1.82	0.5	1.01	0.37	2.21	0.41	1	0.14	1.86	0.16	1.84	0.25	1.75	0.2	1.8	0.36	1.64	0.22	1.78	0.33	1.67	0.32
BIV	Ranavirus	1.19	0.81	0.05	0.32	0.26	2.18	0.27	2.92	0.47	1.56	0.97	0.21	1.45	0.36	1.99	1.5	1.95	0.32	0.9	0.16	1.17	0.49	0.65	2.27	0.59	0.7	1.83	0.5	0.96	0.41	2.19	0.48	0.92	0.16	1.84	0.14	1.86	0.24	1.76	0.18	1.82	0.31	1.69	0.25	1.75	0.35	1.65	0.29
CGSIV	Ranavirus	1.14	0.86	0.05	0.22	0.27	2.19	0.23	3.05	0.45	1.56	0.98	0.16	1.5	0.34	1.99	1.49	1.96	0.32	0.93	0.17	1.14	0.44	0.66	2.36	0.55	0.68	1.88	0.5	0.94	0.38	2.22	0.48	0.92	0.15	1.85	0.14	1.86	0.21	1.79	0.19	1.81	0.31	1.69	0.24	1.76	0.32	1.68	0.27
CH8/96	Ranavirus	1.14	0.86	0.05	0.2	0.25	2.2	0.21	3.08	0.45	1.56	0.99	0.15	1.52	0.33	2	1.47	1.98	0.32	0.92	0.15	1.16	0.41	0.67	2.37	0.54	0.72	1.86	0.49	0.93	0.36	2.2	0.49	0.95	0.14	1.86	0.12	1.88	0.21	1.79	0.23	1.77	0.29	1.71	0.23	1.77	0.32	1.68	0.28
CMTVe	Ranavirus	1.14	0.86	0.05	0.25	0.24	2.16	0.23	3.08	0.43	1.61	0.96	0.16	1.5	0.33	2.01	1.5	1.95	0.3	0.94	0.16	1.14	0.41	0.68	2.38	0.53	0.64	1.9	0.52	0.94	0.36	2.23	0.46	0.95	0.14	1.86	0.12	1.88	0.2	1.8	0.17	1.83	0.3	1.7	0.23	1.77	0.31	1.69	0.3
CMTVnl	Ranavirus	1.13	0.87	0.05	0.21	0.23	2.21	0.22	3.09	0.44	1.59	0.97	0.15	1.51	0.33	2.01	1.49	1.97	0.3	0.94	0.16	1.14	0.41	0.66	2.38	0.55	0.72	1.85	0.49	0.94	0.36	2.23	0.45	0.96	0.14	1.86	0.12	1.88	0.21	1.79	0.18	1.82	0.3	1.7	0.23	1.77	0.31	1.69	0.28
CoIV	Ranavirus	1.14	0.86	0.04	0.21	0.19	2.22	0.22	3.11	0.42	1.57	1	0.13	1.52	0.34	2.01	1.47	1.98	0.27	0.98	0.19	1.1	0.42	0.67	2.4	0.51	0.65	1.9	0.5	0.95	0.36	2.27	0.39	0.98	0.13	1.87	0.13	1.87	0.19	1.81	0.18	1.82	0.28	1.72	0.21	1.79	0.3	1.7	0.31
ECV	Ranavirus	1.08	0.92	0.04	0.22	0.17	2.25	0.19	3.13	0.45	1.56	0.98	0.12	1.55	0.31	2.02	1.49	1.96	0.26	0.97	0.15	1.16	0.42	0.67	2.34	0.58	0.65	1.89	0.42	1.04	0.33	2.29	0.37	1.02	0.12	1.88	0.1	1.9	0.19	1.81	0.13	1.87	0.27	1.73	0.19	1.81	0.29	1.71	0.21
EHNV	Ranavirus	1.1	0.9	0.05	0.19	0.17	2.24	0.2	3.14	0.43	1.58	0.99	0.13	1.55	0.31	2.01	1.49	1.99	0.25	0.97	0.15	1.16	0.38	0.69	2.37	0.55	0.64	1.91	0.44	1.02	0.34	2.26	0.38	1.01	0.12	1.88	0.08	1.92	0.19	1.81	0.15	1.85	0.27	1.73	0.19	1.81	0.29	1.71	0.25
ESV	Ranavirus	1.08	0.92	0.04	0.22	0.17	2.25	0.19	3.13	0.45	1.56	0.99	0.12	1.55	0.3	2.02	1.5	1.96	0.26	0.97	0.15	1.16	0.42	0.67	2.34	0.58	0.65	1.89	0.41	1.05	0.33	2.29	0.37	1.02	0.11	1.89	0.1	1.9	0.19	1.81	0.13	1.87	0.27	1.73	0.19	1.81	0.29	1.71	0.21
FV3	Ranavirus	1.16	0.84	0.05	0.26	0.3	2.15	0.25	3	0.45	1.58	0.97	0.18	1.49	0.36	1.98	1.47	1.96	0.34	0.94	0.17	1.12	0.43	0.68	2.33	0.56	0.66	1.86	0.52	0.96	0.39	2.2	0.47	0.94	0.15	1.85	0.12	1.88	0.22	1.78	0.21	1.79	0.29	1.71	0.24	1.76	0.33	1.67	0.3
GGRV	Ranavirus	1.19	0.81	0.05	0.31	0.27	2.18	0.26	2.93	0.45	1.57	0.98	0.21	1.45	0.35	1.99	1.51	1.94	0.32	0.9	0.16	1.17	0.46	0.64	2.29	0.61	0.71	1.84	0.52	0.94	0.43	2.18	0.47	0.92	0.16	1.84	0.13	1.87	0.24	1.76	0.19	1.81	0.31	1.69	0.25	1.75	0.35	1.65	0.3
GIV	Ranavirus	1.38	0.62	0.68	1.64	0.56	1.31	0.56	1.25	0.76	0.86	1.38	0.61	0.83	0.83	1.73	1.42	1.22	0.36	1.22	0.47	1.3	0.52	0.99	1.58	0.92	0.43	1.29	0.6	1.68	0.57	1.34	0.45	1.64	0.62	1.38	0.65	1.35	1.11	0.89	0.61	1.39	1.41	0.59	0.71	1.29	1.33	0.67	0.56
PEV	Ranavirus	1.15	0.85	0.05	0.24	0.23	2.2	0.21	3.07	0.46	1.56	0.98	0.16	1.49	0.34	2	1.47	1.97	0.32	0.92	0.15	1.16	0.41	0.68	2.37	0.54	0.68	1.85	0.54	0.93	0.37	2.25	0.46	0.92	0.14	1.86	0.11	1.89	0.21	1.79	0.21	1.79	0.3	1.7	0.23	1.77	0.31	1.69	0.27
PPIV	Ranavirus	1.12	0.88	0.05	0.21	0.22	2.22	0.21	3.1	0.45	1.58	0.98	0.15	1.52	0.33	2	1.49	1.95	0.3	0.95	0.16	1.15	0.42	0.68	2.36	0.54	0.63	1.9	0.5	0.98	0.36	2.23	0.45	0.96	0.13	1.87	0.1	1.9	0.2	1.8	0.18	1.82	0.28	1.72	0.21	1.79	0.31	1.69	0.26
RCVZ2	Ranavirus	1.17	0.83	0.05	0.26	0.26	2.19	0.23	3.01	0.43	1.61	0.97	0.16	1.49	0.35	1.99	1.48	1.98	0.34	0.88	0.2	1.12	0.43	0.66	2.34	0.57	0.7	1.86	0.51	0.94	0.38	2.21	0.47	0.93	0.14	1.86	0.12	1.88	0.22	1.78	0.23	1.77	0.3	1.7	0.25	1.75	0.32	1.68	0.28
RCVZ	Ranavirus	1.14	0.86	0.05	0.2	0.24	2.21	0.22	3.08	0.45	1.56	0.99	0.16	1.5	0.34	2	1.49	1.97	0.32	0.93	0.15	1.14	0.44	0.67	2.35	0.54	0.67	1.89	0.52	0.92	0.38	2.2	0.48	0.95	0.14	1.86	0.14	1.86	0.21	1.79	0.22	1.78	0.3	1.7	0.24	1.76	0.33	1.67	0.26
REV	Ranavirus	1.14	0.86	0.05	0.22	0.24	2.21	0.22	3.06	0.45	1.58	0.97	0.16	1.5	0.34	2	1.49	1.96	0.32	0.91	0.17	1.15	0.42	0.66	2.36	0.55	0.68	1.87	0.53	0.91	0.37	2.2	0.49	0.95	0.14	1.86	0.11	1.89	0.21	1.79	0.24	1.76	0.31	1.69	0.22	1.78	0.32	1.68	0.26
RGV	Ranavirus	1.16	0.84	0.05	0.26	0.28	2.16	0.24	3	0.42	1.61	0.97	0.18	1.51	0.34	1.97	1.51	1.93	0.33	0.89	0.18	1.16	0.44	0.68	2.33	0.56	0.67	1.86	0.51	0.96	0.38	2.21	0.48	0.93	0.16	1.84	0.14	1.86	0.21	1.79	0.19	1.81	0.29	1.71	0.23	1.77	0.32	1.68	0.31
Rmax	Ranavirus	1.13	0.87	0.04	0.21	0.19	2.27	0.22	3.07	0.43	1.58	0.99	0.14	1.52	0.33	2	1.47	2	0.28	0.96	0.19	1.11	0.5	0.65	2.35	0.5	0.63	1.93	0.5	0.93	0.38	2.26	0.39	0.98	0.13	1.87	0.14	1.86	0.19	1.81	0.17	1.83	0.29	1.71	0.22	1.78	0.3	1.7	0.33
RNRV	Ranavirus	1.15	0.85	0.05	0.26	0.27	2.18	0.25	3	0.43	1.6	0.97	0.18	1.5	0.35	1.97	1.51	1.95	0.32	0.91	0.16	1.15	0.44	0.67	2.36	0.54	0.67	1.88	0.51	0.94	0.39	2.2	0.47	0.94	0.15	1.85	0.17	1.83	0.21	1.79	0.2	1.8	0.28	1.72	0.23	1.77	0.32	1.68	0.3
SERV	Ranavirus	1.08	0.92	0.05	0.18	0.22	2.27	0.23	3.05	0.42	1.63	0.95	0.11	1.59	0.32	1.97	1.53	1.94	0.26	0.98	0.09	1.2	0.43	0.66	2.25	0.66	0.7	1.8	0.44	1.06	0.39	2.24	0.39	0.97	0.11	1.89	0.09	1.91	0.2	1.8	0.12	1.88	0.3	1.7	0.19	1.81	0.28	1.72	0.18
SGIV	Ranavirus	1.41	0.59	0.69	1.63	0.6	1.28	0.56	1.25	0.76	0.84	1.4	0.62	0.84	0.81	1.73	1.38	1.29	0.4	1.16	0.47	1.29	0.5	0.97	1.61	0.92	0.46	1.29	0.6	1.65	0.56	1.34	0.47	1.63	0.66	1.34	0.68	1.32	1.12	0.88	0.61	1.39	1.4	0.6	0.7	1.3	1.33	0.67	0.57
SSME	Ranavirus	1.16	0.84	0.05	0.25	0.28	2.15	0.25	3.02	0.45	1.59	0.95	0.17	1.49	0.36	1.98	1.49	1.96	0.33	0.89	0.18	1.15	0.42	0.66	2.34	0.58	0.67	1.87	0.51	0.95	0.38	2.2	0.47	0.95	0.15	1.85	0.12	1.88	0.22	1.78	0.22	1.78	0.29	1.71	0.24	1.76	0.31	1.69	0.3
STIV	Ranavirus	1.16	0.84	0.05	0.26	0.27	2.17	0.24	3	0.42	1.61	0.97	0.18	1.5	0.35	1.98	1.52	1.93	0.33	0.89	0.17	1.16	0.44	0.68	2.33	0.56	0.67	1.86	0.51	0.96	0.38	2.21	0.48	0.93	0.16	1.84	0.14	1.86	0.21	1.79	0.19	1.81	0.29	1.71	0.23	1.77	0.32	1.68	0.31
TCA	Ranavirus	1.16	0.84	0.05	0.26	0.29	2.15	0.25	3.02	0.43	1.61	0.96	0.16	1.5	0.36	1.98	1.5	1.95	0.33	0.88	0.18	1.15	0.42	0.66	2.37	0.55	0.67	1.87	0.52	0.95	0.38	2.2	0.48	0.94	0.14	1.86	0.12	1.88	0.21	1.79	0.22	1.78	0.28	1.72	0.23	1.77	0.32	1.68	0.3
TFV	Ranavirus	1.13	0.87	0.07	0.25	0.27	2.16	0.24	3.01	0.45	1.59	0.96	0.22	1.46	0.36	1.96	1.49	1.93	0.38	0.86	0.2	1.14	0.49	0.64	2.3	0.57	0.63	1.86	0.55	0.96	0.39	2.2	0.5	0.91	0.17	1.83	0.19	1.81	0.2	1.8	0.23	1.77	0.31	1.69	0.25	1.75	0.33	1.67	0.31
TMRV01	Ranavirus	1.16	0.84	0.05	0.26	0.29	2.15	0.25	3.02	0.43	1.61	0.96	0.16	1.5	0.36	1.98	1.5	1.95	0.33	0.88	0.18	1.15	0.42	0.66	2.37	0.55	0.66	1.87	0.52	0.95	0.38	2.2	0.48	0.94	0.14	1.86	0.12	1.88	0.21	1.79	0.22	1.78	0.28	1.72	0.23	1.77	0.32	1.68	0.3
ToRV01	Ranavirus	1.18	0.82	0.05	0.24	0.28	2.14	0.23	3.06	0.45	1.57	0.98	0.18	1.5	0.32	2	1.54	1.88	0.31	0.93	0.19	1.15	0.48	0.64	2.26	0.62	0.69	1.83	0.59	0.89	0.39	2.19	0.54	0.88	0.15	1.85	0.19	1.81	0.21	1.79	0.22	1.78	0.31	1.69	0.24	1.76	0.33	1.67	0.32
ZRV	Ranavirus	1.19	0.81	0.05	0.31	0.28	2.17	0.26	2.93	0.46	1.57	0.98	0.22	1.45	0.36	1.98	1.5	1.94	0.32	0.9	0.16	1.17	0.46	0.64	2.28	0.61	0.71	1.84	0.52	0.94	0.42	2.18	0.47	0.93	0.16	1.84	0.13	1.87	0.24	1.76	0.2	1.8	0.31	1.69	0.25	1.75	0.35	1.65	0.3
[truncated: 16 more columns]
